# Supplementary material for: GRK2 Mediates Macrophage Polarization by Regulating EP4-cAMP-pCREB Signaling in Ulcerative Colitis and the Therapeutic Effect of Paroxetine on Mice with DSS-Induced Colitis
Source: Pharmaceuticals (Basel). 2023 Apr 28;16(5):664. doi: 10.3390/ph16050664 (PMC10223763; doi:10.3390/ph16050664)
Supplement: Supplementary file 1 [file pharmaceuticals-16-00664-s001.zip]

Archive with 1 entries (1 files):
- pharmaceuticals-2244175-supplementary.pdf
